# Supplementary material for: EGFR-Targeted Pentacyclic Triterpene Analogues for Glioma Therapy
Source: Int J Mol Sci. 2021 Oct 11;22(20):10945. doi: 10.3390/ijms222010945 (PMC8537327; doi:10.3390/ijms222010945)
Supplement: Supplementary file 1 [file ijms-22-10945-s001.zip]

Archive with 1 entries (1 files):
- ijms-1376516-supplementary.pdf
